# Supplementary material for: Synergistic Effects of Gibberellic Acid, Forchlorfenuron, Thidiazuron, and Brassinosteroid Combinations on Seedless Berry Development and Quality Enhancement in ‘Shine Muscat’ and ‘Red Muscat of Alexandria’ Grapes
Source: Biology (Basel). 2025 Sep 15;14(9):1270. doi: 10.3390/biology14091270 (PMC12467870; doi:10.3390/biology14091270)
Supplement: Supplementary file 1 [file biology-14-01270-s001.zip]

Archive with 1 entries (1 files):
- biology-3824536-supplementary.pdf
